# Supplementary material for: Diagnostic exome-based preconception carrier testing in consanguineous couples: results from the first 100 couples in clinical practice
Source: Genet Med. 2021 Mar 19;23(6):1125–36. doi: 10.1038/s41436-021-01116-x (PMC8187149; doi:10.1038/s41436-021-01116-x)
Supplement: Supplementary file 3 — Supplementary table S1 [file 41436_2021_1116_MOESM3_ESM.xlsx]

## Sheet: Table 1
SUPPLEMENTARY TABLE S1
Couple number	Country of origin	Consanguinity	Family history	PGT inclusion status	Number of shared exonic variants	Number of shared pathogenic variants	Panel version	Shared pathogenic variant (boldface : novel, detected by PCT)	Disease (for novel findings without previously affected child: most likely associated disease associated with identified variant, based on previous reports of identical or similar variant)	http://wintervar.wglab.org/	In house variant classification	Reference	Mutation 2
1	Turkey	double 1st cousins	one healthy daughter		60	1	DG2.13	Chr5(GRCh37):g.149359991C>T, NM_000112.3(SLC26A2):c.835C>T, p.(Arg279Trp)	Multiple epiphyseal dysplasia, type 4 (OMIM 226900)	pathogenic	pathogenic	Hastbacka J et al., 1996 Am J Hum Genet 58(2):255-62
2	Turkey	double 1st cousins	one daughter homozygous for ATP8A2 variant	Originally PGT for ATP8A2 but for both indications following the PCT report	46	2	DG2.13	Chr13(GRCh37):g.26151250C>T, NM_016529.5(ATP8A2):c.1756C>T, p.(Arg586*) Chr13(GRCh37):g.20763452A>G, NM_004004.5(GJB2):c.269T>C, p.(Leu90Pro)	Cerebellar ataxia, mental retardation, and dysequilibrium syndrome 4 (OMIM 615268) Autosomal recessive deafness type 1A (OMIM 220290)	pathogenic pathogenic	pathogenic pathogenic	Known in family Denoyelle F et al. 1999, Lancet;353(9161):1298-303
3	Eritrea	1st cousins	one son with rhabdomyolysis		97	0	DG2.13	negative
4	Turkey	1st cousins	one daughter homozygous for HGSNAT variant, three healthy children	Originally PGT for HGSNAT but withdrew from PGT following PCT report	62	2	DG2.13	Chr8(GRCh37):g.43002207G>A, NG_009552.1(HGSNAT):c.234+1G>A, p.? Chr1(GRCh37):g.94473807C>T, NM_000350.2(ABCA4):c.5882G>A, p.(Gly1961Glu)	Mucopolysaccharidosis type IIIC, Sanfilippo C (OMIM 252930) Stargardt disease 1 (OMIM 248200)	pathogenic pathogenic	pathogenic pathogenic	Hrebicek M et al. 2006, Am J Hum Genet;79(5):807-19. Allikmets R et al. 1997, Science;277(5333):1805-7
5	Turkey	1st cousins			43	0	DG2.13	negative
6	Turkey	1st cousins	one son homozygous for ACOX1 variant, died at age five years	PGT for ACOX1	40	2	DG2.13	Chr17(GRCh37):g.73956446G>A, NM_004035.6(ACOX1):c.280C>T, p.(Arg94*)	Peroxisomal acyl-CoA oxidase deficiency (OMIM 264470)	likely pathogenic	pathogenic	Known in family
7	Turkey	2nd cousins	one daughter homozygous for ELP2 variant, one healthy daughter	PGT for ELP2	32	1	DG2.13	Chr18(GRCh37):g.33736538G>A, NM_001242875.2(ELP2):c.1580G>A, p.(Arg527Gln)	Mental retardation, autosomal recessive 58 (OMIM 616054)	uncertain signif.	pathogenic	Strauss A et al. 2018, Genet Med;20(1):31-41
8	Iraq	1st cousins	one daughter with congenital myopathy		37	0	DG2.13	negative
9	Turkey	distant	one daughter with epilepsy and intellectual disability, no diagnosis, died at age 10 months	PGT for SUOX following the PCT report	14	1	DG2.13	Chr12(GRCh37):g.56398257G>A, NM_000456.2(SUOX):c.1084G>A, p.(Gly362Ser)	Sulfite oxidase deficiency (OMIM 272300)	uncertain signif.	pathogenic	Johnson J et al. 2002, Hum Mut;20(1):74
10	Palestine	1st cousins	one deceased daughter homozygous for SLC26A2 variant	PGT for SLC26A2	47	1	DG2.13	Chr5(GRCh37):g.149360962_149360965del, NM_000112.3(SLC26A2):c.1806_1809del, p.(Thr603Serfs*5)	Achondrogenesis type 1B (OMIM 600972)	likely pathogenic	pathogenic	Known in family
11	Netherlands	distant	one son homozygous for SGSH variant		11	1	DG2.13	Chr17(GRCh37):g.78187614C>T, NM_000199.4(SGSH):c.734G>A, p.(Arg245His)	Mucopolysaccharidosis type IIIA (Sanfilippo type A) (OMIM 605270)	pathogenic	pathogenic	Blanch L et al. 1997, Hum Mol Genet;6(5):787-91.
12	Netherlands	distant			20	0	DG2.13	negative
13	Turkey	1st cousins	one daughter with autism, IQ 60, speach delay		42	0	DG2.13	negative
14	Pakistan	1st cousins	one daughter homozygous for HBB variant	PGT for HBB	55	1	DG2.13	Chr11(GRCh37):g.5247976_5247979dup, NM_000518.4(HBB):c.143_146dup, p.(Thr51Valfs*4)	Thalassemia, beta (OMIM 613985)	pathogenic	pathogenic	Jain P et al. 1994, Hum Mut:3(4):397-8
15	Netherlands	2nd cousins			11	0	DG2.13	negative
16	Netherlands	distant	one son homozygous for GAA variant. Multiple miscarriages. 10 weeks pregnant at inclusion	PGT for GAA and ZMPSTE24 following the PCT report	31	2	DG2.14	Chr17(GRCh37):g.78082327A>T, NM_000152.3(GAA):c.1115A>T, p.(His372Leu) Chr1(GRCh37):g.40756551dup, NM_005857.4(ZMPSTE24):c.1085dup, p.(Leu362Phefs*19)	Glycogen storage disease II (Pompe disease) (OMIM 232300) Lethal restrictive dermopathy (OMIM 275210)	likely pathogenic pathogenic	pathogenic pathogenic	Van den Hout J et al. 2004, Pediatrics;113(5):e448-57 Morais P et al. 2009, Eur J Pediatr;168(8):1007-12
17	Netherlands	distant	partus immaturus deceased twins		5	0	DG2.14	negative
18	Libya	1st cousins			59	0	DG2.14	negative
19	Afghanistan	distant			34	0	DG2.14	negative
20	Morocco	1st cousins	eight miscarriages		64	0	DG2.14	negative
21	Netherlands	distant	one deceased son homozygous for SFTPB variant. One healthy daughter, one miscarriage		10	1	DG2.14	Chr2(GRCh37):g.85893772delinsTTC, NM_000542.3(SFTPB):c.397delinsGAA, p.(Pro133Glufs*95)	Pulmonary surfactant metabolism dysfunction 1 (OMIM 265120)	likely pathogenic	pathogenic	Nogee L et al. 1994, J Clin Invest;93(4):1860-3
22	Turkey	1st cousins	one deceased son homozygous for HEXB variant, one healthy daughter	Originally PGT for HEXB, but withdrew from PGT following the PCT report	88	3	DG2.14	Chr2(GRCh37):g.1507755del, NM_000547.5(TPO):c.2422del, p.(Cys808Alafs*24) Chr15(GRCh37):g.83328380_83328383del, NM_001278512.1(AP3B2):c.3235_3238del, p.(Thr1079Serfs*7) Chr5(GRCh37):g.74016587_74016590dup, NG_009770.2(HEXB):c.1613+15_1613+18dup	Thyroid dyshormonogenesis 2A (OMIM 274500) Early infantile epileptic encephalopathy 48 (OMIM 617276) Sandhoff disease (OMIM 268800)	pathogenic likely pathogenic uncertain signif.	pathogenic likely pathogenic pathogenic	Bakker B et al. 2000, J Clin Endocrinol Metab 85(10):3708-12 Unknown Pierson TM et al. 2013, Mol Genet Metab 108(1):65-9
23	Turkey	2nd cousins	one daughter homozygous for SMN1 ex7-8 deletion	PGT for SMN1	22	0	DG2.14	negative (male silent SMN1 carrier)
24	Turkey	1st cousins			41	0	DG2.15	negative
25	Turkey	2nd cousins	twin daughters with ID and autism		50	0	DG2.15	negative
26	Turkey	1st cousins			72	0	DG2.15	negative
27	Morocco	1st cousins			82	0	DG2.15	negative
28	Morocco	distant	one daughter homozygous for OBSL1 variant	PGT for OBSL1	12	1	DG2.15	Chr2(GRCh37):g.220432786dup, NM_015311.2(OBSL1):c.1273dup, p.(Thr425Asnfs*40)	3M syndrome (OMIM 612921)	pathogenic	pathogenic	Hanson D et al. 2009, Am J Hum Genet;84(6):801-806.
29	Netherlands	distant			10	0	DG2.15	negative
30	Turkey	double 1st/2nd cousins			55	0	DG2.15	negative
31	Afghanistan	1st cousins	three healthy children, one IUVD at 18 weeks		67	1	DG2.15	Chr22(GRCh37):g.24896073A>G, NG_012858.2(UPB1):c.105-2A>G	Beta-ureidopropionase deficiency (OMIM 613161)	pathogenic	pathogenic	van Gennip A et al. 2000, Adv Exp Med Biol;486:233-41
32	Turkey	1st cousins	one son homozygous for ACADVL variant, one healthy son		55	1	DG2.15	Chr17(GRCh37):g.7127050G>A, NG_007975.1(ACADVL):c.1269+1G>A	VLCAD deficiency (OMIM 201475)	pathogenic	pathogenic	Hoffmann L et al. 2012, J Inherit Metab Dis;35(2):269-77.
33	Syria	1st cousins	two sons homozygous for C12orf57 variant	PGT for C12orf57	65	1	DG2.15	Chr12(GRCh37):g.7053285A>G, NM_138425.3(C12orf57):c.1A>G	Temtamy syndrome (OMIM 218340)	pathogenic	pathogenic	Akizu N et al. 2013, Am J Hum Genet; 92(3):392-400
34	Turkey	2nd cousins	Both are carrier of α-thalessemia (--/αα)		23	0	DG2.15	negative (both carrier HBA1/2 (--/αα))
35	Syria	1st cousins	son with ID and autism, daughter with TOF		62	0	DG2.15	negative
36	Morocco	1st cousins	one son homozygous for MBOAT7 variant, one healthy daughter	PGT for MBOAT7	56	1	DG2.15	Chr12(GRCh37):g.7053285A>G, NM_024298.4(MBOAT7):c.458_459del, p.(Leu153Glnfs*142)	Mental retardation, autosomal recessive 57 (OMIM 617188)	likely pathogenic	pathogenic	Known in family
37	Palestine	1st cousins	one son with congenital deafness		96	1	DG2.15	Chr7(GRCh37):g.87041333C>T, NM_000443.3(ABCB4):c.2800G>A, p.(Ala934Thr)	Gallbladder disease 1 (LPAC) (OMIM 600803)	likely pathogenic	pathogenic	Rosmorduc O et al. 2003, Gastroenterology;125(2):452-9
38	Netherlands	2nd cousins	son homozygous for BLM variant	PGT for BLM	25	1	DG2.15	Chr15(GRCh37):g.91328183C>T, NM_000057.3(BLM):c.2695C>T, p.(Arg899*)	Bloom syndrome (OMIM 210900)	pathogenic	pathogenic	German J et al. 2007, Hum Mut, 28(8): 743-53.
39	Morocco	1st cousins	2x IUVD, multiple early spontaneous abortions		97	0	DG2.15	negative
40	Netherlands	2nd cousins			16	0	DG2.15	negative
41	Bulgaria	2nd cousins			21	0	DG2.15	negative
42	Turkey	double 1st cousins			48	0	DG2.15	negative
43	Afghanistan	1st cousins	one deceased daughter with a skeletal dysplasia, diagnosis unknown		45	1	DG2.15	Chr14(GRCh37):g.92480711_92480714del, NM_004239.4(TRIP11):c.1031_1034del, p.(Arg344Lysfs*2)	Achondrogenesis, type IA (OMIM 200600)	likely pathogenic	pathogenic	Known in family
44	Netherlands	distant	one daughter with homozygous MRPL44 variant		18	1	DG2.15	Chr2(GRCh37):g.224824538T>G, NM_022915.3(MRPL44):c.467T>G, p.(Leu156Arg)	Combined oxidative phosphorylation deficiency 16 (OMIM 615395)	likely pathogenic	pathogenic	Carroll C et al. 2013, J Med Genet;50(3):151-9
45	Syria	1st cousins	one son homozygous for SMN1 ex7-8 deletion	PGT for SMA	41	1	DG2.15	NM_000344.3(SMN1): ex7-8del	Spinal muscular atrophy-1 (OMIM 253300)	pathogenic	pathogenic	Ogino S et al. 2002, Hum Genet, 111(6):477-500 en many other pubs.
46	Turkey	2nd cousins			41	0	DG2.15	negative
47	Morocco	2nd cousins	one daughter homozygous for TGM1 variant	PGT for TGM1	27	1	DG2.15	Chr14(GRCh37):g.24728366del, NM_000359.2(TGM1):c.1074del, p.(Ser358Argfs*26)	Ichthyosis, congenital, autosomal recessive 1 (OMIM 242300)	likely pathogenic	pathogenic	Oji V et al. 2006, Hum Mol Genet;15(21):3083-97
48	Turkey	1st cousins			43	0	DG2.15	negative
49	Iran	1st cousins			20	0	DG2.15	negative
50	Syria	2nd cousins	one healthy son		15	0	DG2.15	negative
51	Turkey	double 1st cousins	one daughter homozygous for SCAPER variant	Originally PGT for SCAPER but for both indications follwing PCT report	73	2	DG2.16	Chr15(GRCh37):g.77057949_77057952del, NM_020843.3(SCAPER):c.1447_1450del, p.(Phe483Valfs*30) Chr7(GRCh37):g.87041275G>T, NM_000443.3(ABCB4):c.2858C>A, p.(Ala953Asp)	Intellectual developmental disorder and retinitis pigmentosa (OMIM 618195) Cholestasis, progressive familial intrahepatic 3 (OMIM 602347)	likely pathogenic uncertain signif.	pathogenic pathogenic	Known in family Keitel V et al. 2005, Hepatology;41(5):1160-72
52	Turkey	1st cousins	one son, one daughter homozygous for NEK9 variant, one healthy daughter	PGT for NEK9	55	1	DG2.16	Chr14(GRCh37):g.75576537G>A, NM_033116.5(NEK9):c.1033C>T, p.(Arg345*)	Lethal congenital contracture syndrome 10 (OMIM 617022)	likely pathogenic	pathogenic	Known in family
53	Jemen/Soudan	2nd cousins	one deceased daughter homozygous for WDR73 and IGHMBP2 variants		107	3	DG2.16	Chr11(GRCh37):g.68696686G>T, NM_002180.2(IGHMBP2):c.1096G>T, p.(Glu366*) Chr15(GRCh37):g.85186706del, NM_032856.3(WDR73):c.1132del, p.(Arg378Alafs*25) Chr11(GRCh37):g.102991434C>T, NM_001080463.1(DYNC2H1):c.1151C>T, p.(Ala384Val)	Charcot-Marie-Tooth disease, axonal, type 2S (OMIM 616155) Galloway-Mowat syndrome 1 (OMIM 251300) Short-rib thoracic dysplasia 3 with or without polydactyly (OMIM 603297)	likely pathogenic likely pathogenic uncertain signif.	pathogenic pathogenic pathogenic	Known in family Known in family Mei L. et al. 2015, Clin Chem Acta;447:47-51
54	Pakistan	3rd cousins	two deceased sons homozygous for VIPAS39 variant		19	1	DG2.16	Chr14(GRCh37):g.77910630del, NM_001193314.1(VIPAS39):c.559del, p.(Glu187Argfs*3)	Arthrogryposis, renal dysfunction, and cholestasis 2 (ARCS2) (OMIM 613404)	likely pathogenic	pathogenic	Known in family
55	Netherlands	3rd cousins			15	0	DG2.16	negative
56	Syria	1st cousins	one deceased daughter, died at 3 years, progressive deterioration of hearing, seeing, epilepsy, no clinical diagnosis.		62	1	DG2.16	Chr2(GRCh37):g.242683170del, NM_152783.4(D2HGDH):c.624del, p.(Gly209Glufs*31)	D-2-hydroxyglutaric aciduria (OMIM 600721)	likely pathogenic	pathogenic	Kranendijk M et al. 2010, Hum Mut, 31(3):279-283
57	Afghanistan	3rd cousins			21	0	DG2.16	negative
58	Netherlands	distant	healthy children		9	0	DG2.16	negative
59	Syria	2nd cousins			34	0	DG2.16	negative
60	Netherlands	2nd cousins			18	0	DG2.16	negative
61	Syria	1st cousins	son homozygous for HBB variant.		39	1	DG2.16	Chr11(GRCh37):g.5248232T>A, NM_000518.4(HBB):c.20A>T, p.(Glu7Val)	Sickle cell anemia (OMIM 603903)	uncertain signif.	pathogenic	Engelke DR et al. 1988, Proc Natl Acad Sci USA, 85(2):543-8
62	Turkey	1st cousins	son and daugther homozygous for MKL1 variant.		53	1	DG2.16	Chr22(GRCh37):g.40815086dup, NM_020831.4(MRTFA):c.1356dup	Immunodeficiency 66 (OMIM 618847)	uncertain signif.	pathogenic	Known in family
63	Syria	1st/2nd cousins	son with Sjogren-Larsson syndrome (arr 17p11.2(19,447,016-19,655,447)x0, one healthy daughter		23	2ϯ	DG2.16	Chr6(GRCh37):g.51609303A>G, NM_138694.3(PKHD1):c.10036T>C, p.(Cys3346Arg) maternal Chr6(GRCh37):g.51484077G>C, NM_138694.3(PKHD1):c.12027C>G, p.(Tyr4009*) paternal both carry (arr 17p11.2(19,447,016-19,655,447)x1	Polycystic kidney disease 4, with or without hepatic disease (OMIM 263200) Sjogren-Larsson syndrome	uncertain signif. uncertain signif.	pathogenic pathogenic	Rossetti S et al. 2003, Kidney Int, 64(2):391-403 Bergmann C et al. 2004, Hum Mu,t 23: 487-495
64	Turkey	2nd cousins			36	0	DG2.16	negative
65	Afghanistan	1st cousins	two children homozygous for TCIRG1 variant.		69	1	DG2.16	Chr11(GRCh37):g.67811762dup, NM_006019.3(TCIRG1):c.971dup, p.(Cys324Trpfs*166)	Osteopetrosis, autosomal recessive 1 (OMIM 259700)	pathogenic	pathogenic	Known in family
66	Iraq	1st cousins			74	2ϯ	DG2.16	Chr16(GRCh37):g.3293447C>G, NM_000243.2(MEFV):c.2040G>C, p.(Met680Ile), paternal Chr16(GRCh37):g.3293407T>C, NM_000243.2(MEFV):c.2080A>G, p.(Met694Val), maternal	Familial Mediterranean fever, AR (OMIM 249100)	pathogenic pathogenic	pathogenic pathogenic	Hageman IMG et al. 2019, The Netherlands J of Med, 77(5): 177-182 Yasar Bilge NS et al 2019, Turkish J med Sc, 49: 472-477.
67	Pakistan	1st cousins			59	0	DG2.16	negative
68	Afghanistan	1st cousins	three children, one with autism, one with clubfoot.		41	0	DG2.16	negative
69	Caribbean	3rd cousins			24	0	DG2.16	negative
70	Netherlands	3rd cousins	one child homozygous for GJB2 variant		12	1	DG2.16	Chr13(GRCh37):g.20763686del, NM_004004.5(GJB2):c.35del, p.(Gly12Valfs*2)	Deafness, autosomal recessive 1A (OMIM 220290)	pathogenic	pathogenic	Zelante L et al. 1997, Hum Mol Genet, 6(9): 1605-1609
71	Turkey	1st cousins	one son homozygous for PLA2G6 variant, one healthy daughter		43	2	DG2.16	Chr22(GRCh37):g.38536033dup, NM_003560.3(PLA2G6):c.753dup, p.(Asn252Glnfs*130) Chr1(GRCh37):g.152281672del, NM_002016.1(FLG):c.5690del, p.(His1897Profs*198)	Infantile neuroaxonal dystrophy 1 (OMIM 256600) / Neurodegeneration with brain iron accumulation 2B (OMIM 610217) Ichthyosis vulgaris (OMIM 146700)	likely pathogenic pathogenic	pathogenic likely pathogenic	Known in family Unknown
72	Netherlands	1st cousins			22	1	DG2.16	Chr3(GRCh37):g.171431702G>A, NM_002662.4(PLD1):c.892C>T, p.(Arg298*)	Cardiac valvular defect, developmental (OMIM 212093)	likely pathogenic	likely pathogenic	Unknown
73	Syria	1st cousins			101	0	DG2.16	negative
74	Morocco	distant	one IUVD		12	0	DG2.16	negative
75	unknown	1st cousins	seven spontaneous abortions, one healthy son		51	1	DG2.16	Chr12(GRCh37):g.110029107G>A, NM_000431.3(MVK):c.830G>A, p.(Arg277His)	Hyper-IgD syndrome (OMIM 260920)	likely pathogenic	pathogenic	Hospach T et al. 2005, Arthritis and Rheumathis, 52(11):3606-3610
76	Netherlands	1st cousins	deceased daughter homozygous for CLPB variant, one IUVD at 16 weeks, one miscarriage. 7 weeks pregnant at inclusion		42	2	DG2.16	Chr11(GRCh37):g.72005169G>A, NM_030813.5(CLPB):c.1772C>T, p.(Ala591Val) Chr16(GRCh37):g.84203896C>T, NM_178452.5(DNAAF1):c.1462C>T, p.(Arg488*)	3-methylglutaconic aciduria, type VII, with cataracts, neurologic involvement and neutropenia (OMIM 616271) Ciliary dyskinesia, primary, 13 (OMIM613193)	likely pathogenic likely pathogenic	pathogenic pathogenic	Wortmann SB et al. 2015, Am J Hum Genet, 96:245-257
77	Morocco	1st cousins	one healthy daugther.		89	1	DG2.16	Chr11(GRCh37):g.93523799_93523800del, NM_004268.4(MED17):c.477_478del, p.(Leu160Ilefs*9)	Microcephaly, postnatal progressive, with seizures and brain atrophy (OMIM 613668)	likely pathogenic	pathogenic	Basten SG et al. 2013, PLOS Genet,9(4): e1003384
78	Afghanistan	1st cousins	one termination of pregnancy homozygous for WNT10B and PKP1 variants		31	2	DG2.16	Chr12(GRCh37):g.49360307del, NM_003394.3(WNT10B):c.741del, p.(Cys247*) Chr1(GRCh37):g.201288984C>T, NM_000299.3(PKP1):c.1273C>T, p.(Gln425*)	Split-hand/foot malformation 6 (OMIM 225300) Ectodermal dysplasia/skin fragility syndrome (OMIM 604536)	likely pathogenic likely pathogenic	pathogenic pathogenic	Known in family Known in family
79	Afghanistan	double 1st cousins	one son with Down syndrome and balanced t(10;12)		62	0	DG2.16	negative
80	Morocco	distant	one daughter with ID and epilepsy		64	1	DG2.16	Chr15(GRCh37):g.28171357_28171358del, NM_000275.2(OCA2):c.1994_1995del, p.(Ala665Glyfs*4)	Albinism, oculocutaneous, type II (OMIM 203200)	likely pathogenic	likely pathogenic	Unknown
81	Morocco	1st cousins	one healthy daugher, one son homozygous for SLC13A5 variant.		75	1	DG2.16	Chr17(GRCh37):g.6597517C>T, NG_034220.1(SLC13A5):c.1056-1G>A, p.?	Epileptic encephalopathy, early infantile, 25 (OMIM 615905)	likely pathogenic	pathogenic	Known in family
82	Netherlands	1st cousins	one deceased daughter homozygous for MYL2 variant	Originally PGT for MYL2 but for both indications following the PCT report	29	2	DG2.16	Chr12(GRCh37):g.111348980C>G, NG_007554.1(MYL2):c.403-1G>C, p.? Chr11(GRCh37):g.68707139T>G, NM_002180.2(IGHMBP2):c.2922T>G, p.(Asp974Glu)	Cardiomyopathy, hypertrophic, 10 (OMIM 608758) Spinal muscular atrophy with respiratory distress (OMIM 604320)	pathogenic likely benign	pathogenic pathogenic	Andersen PS et al. 2001, J Med Genet, 38(12): E43 Grohmann K et al. 2003 Ann Neurol, 54(6): 719-724
83	Syria	1st cousins	one son homozygous for GUCY2D variant		30	1	DG2.16	Chr17(GRCh37):g.7917237G>A, NM_000180.3(GUCY2D):c.2303G>A, p.(Arg768Gln)	Leber congenital amaurosis 1 (OMIM 204000)	likely pathogenic	pathogenic	Wiszniewski W et al. 2011, Hum Genet, 129(3): 319-327
84	Afghanistan	1st cousins	three healthy children, 2 deceased sons homozygous for CEP290 variant		41	1	DG2.16	Chr12(GRCh37):g.88513990_88513994del, NM_025114.3(CEP290):c.1419_1423del, p.(Ile474Argfs*5)	Leber congenital amaurosis 10 (OMIM 611755)	pathogenic	pathogenic	Helou J et al., J Med Genet 2007;44:657-663
85	Turkey	1st cousins	two deceased children homozygous for RMND1 variant, one living daughter homozygous for RMND1 variant and one healthy son	Originally PGT for RMND1 but for both indications following the PCT report	54	2	DG2.16	Chr6(GRCh37):g.151738437G>C, NM_017909.3(RMND1):c.1177C>G, p.(Leu393Val) Chr2(GRCh37):g.152471058A>G, NM_001164507.1(NEB):c.11333T>C, p.(Ile3778Thr)	Combined oxidative phosphorylation deficiency 11 (OMIM 614922) Nemaline myopathy 2, autosomal recessive (OMIM 256030)	uncertain signif. uncertain signif.	pathogenic pathogenic	Known in family Pangalos C et al., PeerJ 2016;4:e1955
86	Afghanistan	1st cousins	two deceased daughters homozygous for ERCC6 variant		44	3	DG2.16	Chr10(GRCh37):g.50691430G>A, NM_000124.3(ERCC6):c.1954C>T, p.(Arg652*) Chr3(GRCh37):g.48929490G>A, NM_000387.5(SLC25A20):c.121C>T, p.(Gln41*) Chr8(GRCh37):g.105441818C>T, NM_001385.2(DPYS):c.905G>A, p.(Arg302Gln)	Cockayne syndrome, type B (OMIM 133540) Carnitine-acylcarnitine translocase deficiency (OMIM 212138) Dihydropyrimidinuria (OMIM 222748)	pathogenic likely pathogenic uncertain signif.	pathogenic likely pathogenic pathogenic	Laugel V et al., Hum Mut 2010;31(2):113-26 Unknown van Kuilenburg A et al., Biochim Biophys Acta 2010;1802(7-8):639-48
87	Afghanistan	1st cousins			58	0	DG2.16	negative
88	Turkey	1st cousins	one healthy daughter, one son homozygous for HBB variant		38	2	DG2.16	Chr11(GRCh37):g.5248178_5248184del, NM_000518.4(HBB):c.68_74del, p.(Glu23Valfs*37) Chr19(GRCh37):g.45856060G>A, NM_000400.3(ERCC2):c.1846C>T, p.(Arg616Trp)	Thalassemia, beta (OMIM 613985) Xeroderma pigmentosum, group D (OMIM 278730)	likely pathogenic likely pathogenic	pathogenic pathogenic	Tagiev A et al., Hum Mut 1993;2(2):152-4 Taylor E et al., Proc Natl Acad Ssi 1997;94(16):8658-63
89	Afghanistan	1st cousins			51	0	DG2.16	negative
90	Netherlands	1st cousins			36	1	DG2.16	Chr14(GRCh37):g.88452941T>C, NM_000153.3(GALC):c.334A>G, p.(Thr112Ala)	Krabbe disease (OMIM 245200)	uncertain signif.	pathogenic	Luzi P et al., 1996 Ann Neurol 40(1):116-9
91	Turkey	2nd cousins			18	0	DG2.16	negative
92	Iraq	1st cousins	one daughter homozygous for CTNS variant. 9 weeks pregnant at inclusion		52	1	DG2.16	Chr17(GRCh37):g.3563574G>A, NM_001031681.2(CTNS):c.1015G>A, p.(Gly339Arg)	Cystinosis, nephropathic (OMIM 219800)	likely pathogenic	pathogenic	Shotelersuk V et al., 1998,Am J Hum Genet;63(5):1352-62
93	Turkey	1st cousins	one healthy daughter, one deceased son homozygous for ALPL variant		11	1	DG2.16	Chr1(GRCh37):g.21889687G>A, NM_000478.5(ALPL):c.382G>A, p.(Val128Met)	Hypophosphatasia, infantile (OMIM 241500)	likely pathogenic	pathogenic	Mumm S et al., 2002;75(2):143-53
94	Morocco	1st cousins	four sons, two healthy, two termination of pregnancy due to hydrops foetalis		53	1	DG2.16	Chr17(GRCh37):g.18023748C>T, NM_016239.3(MYO15A):c.1634C>T, p.(Ala545Val)	Deafness, autosomal recessive 3 (OMIM 600316)	uncertain signif.	pathogenic	Sloan-Heggen C et al., 2016, Hum Genet;135:441-450
95	Morocco	distant	one son homozygous for CHKB variant	PGT for CHKB	10	1	DG2.16	Chr22(GRCh37):g.51018188dup, NM_005198.4(CHKB):c.999dup, p.(Leu334Thrfs*95)	Muscular dystrophy, congenital, megaconial type (OMIM 602541)	likely pathogenic	pathogenic	Known in family
96	Turkey	1st cousins	8 weeks pregnant at inclusion		58	1	DG2.16	Chr11(GRCh37):g.17598421C>A, NM_001277269.1(OTOG):c.2604C>A, p.(Cys868*)	Deafness, autosomal recessive 18B (OMIM 614945)	likely pathogenic	likely pathogenic	Unknown
97	Afghanistan	1st/3rd cousins	one daughter homozygous for TH variant		11	1	DG2.16	Chr11(GRCh37):g.2185575G>A, NM_199292.2(TH):c.1475C>T, p.(Pro492Leu)	Segawa syndrome, recessive (OMIM 605407)	likely pathogenic	pathogenic	Yosunkaya E et. al., 2010, Pediatr Neurol 42(5):348-50
98	Afghanistan	1st cousins	one deceased daughter (no diagnosis)		34	0	DG2.16	negative
99	Palestine	double 2nd cousins	8 weeks pregnant at inclusion, one child with Smith-Magenis syndrome		47	0	DG2.16	negative
100	Iraq	1st cousins	one deceased daughter due to hydrocephalus, diagnosis unknown		46	1	DG2.17	Chr14(GRCh37):g.91739503dup, NM_001080414.3(CCDC88C):c.5553dup, p.(Ser1852Glnfs*4)	Hydrocephalus, congenital, 1 (OMIM 236600)	likely pathogenic	pathogenic	Ruggerei G et al., 2018, Am J Med Genet A; 176(3):676-681.
