# Supplementary material for: Diagnostic exome-based preconception carrier testing in consanguineous couples: results from the first 100 couples in clinical practice
Source: Genet Med. 2021 Mar 19;23(6):1125–36. doi: 10.1038/s41436-021-01116-x (PMC8187149; doi:10.1038/s41436-021-01116-x)
Supplement: Supplementary file 4 — Supplementary table S2 [file 41436_2021_1116_MOESM4_ESM.xlsx]

## Sheet: Blad1
SUPPLEMENTARY TABLE S2
Panel versions DG2.13 to DG2.17
Panel DG2.13		Panel DG2.14	Panel DG2.14		Panel DG2.15		Panel DG2.16		Panel DG2.17
2018-04-01		2018-09-01			2019-04-01		2019-08-01		2020-04-01
1974 genes	-50 genes	1924 genes	1924 genes	+ 0 genes	1924 genes	+259 genes	2183 genes	+15 genes	2198 genes
					no update
		OUT (111)	IN (61)				IN (259)		IN (15)
		AASS	ABCD3				ACACA		ACTL6B
		ABCD1	ACER3				ACD		ALKBH8
		ABCD4	C1QBP				ACOX2		ANAPC1
		ABL1	C4A				ADAM17		CACNA1B
		AMH	CAVIN1				ADCY1		CSF1R
		AMHR2	CBX2				ADCY6		DHPS
		APOA1	CD247				AEBP1		DYNC1I2
		APOA2	CNPY3				AHSG		GAS2L2
		APOA5	CNTN1				AIMP2		NCAPG2
		APP	DSC3				ALG14		NFASC
		ASCL1	ENO3				ALPK3		NUP214
		ASL	EPRS				ARHGEF18		PAX7
		ATP1A2	EXOSC9				ARHGEF2		PIGB
		BCHE	F12				ARL6IP1		RINT1
		C6	FASTKD2				ARMC9		TONSL
		C7	FDXR				ARNT2
		CCDC78	FOXI1				ASCC1
		CDH15	FUT8				ATAD1
		CES1	GGT1				ATG5
		CLEC7A	GPAA1				ATP5A1
		COX7B	GPI				ATP5E
		CTH	GPNMB				ATP5F1D
		CYP21A2	HMX1				ATP6V1A
		DEPDC5	HOXA2				ATP6V1E1
		DMPK	KIAA1109				B3GAT3
		EFEMP1	LBR				B9D1
		EXOC8	LTC4S				BBIP1
		FAM58A	MRPS2				BCL10
		FCGR3B	MRPS34				BRCA1
		FGF5	MYMK				BRCA2
		FUS	MYPN				BVES
		FUT6	NEK8				CACNA1D
		GFM2	OGDH				CASP14
		GJA8	ORAI1				CDH11
		H19	P3H2				CDK5
		HBA1	PATL2				CDK6
		HBA2	PCK1				CENPE
		HBD	PCK2				CEP55
		HMBS	PCSK1				CEP63
		HSD11B1	PMPCB				CEP78
		HSF4	PNLIP				CERS1
		IGHG2	PRKN				CFAP53
		IKZF1	REN				CFAP410
		KCNA4	RPIA				CHRM3
		KRT25	SCAPER				CHST8
		LAMA4	SERPINB6				CIDEC
		LEF1	SIX6				CLDN10
		LIG1	SLC10A2				CLIC5
		LINGO1	SLC26A1				CNTN2
		MAD1L1	SLC26A5				COA5
		MAML2	SLC37A4				COA7
		MASP2	SPINT2				COG2
		MAT1A	STIM1				COL27A1
		MCC	TBC1D23				COLEC10
		MED13L	TRH				COPB2
		MKL1	UNG				COQ7
		MLLT11	VHL				COX14
		MLPH	WDPCP				COX8A
		MSX1	WEE2				CPLX1
		MYBPC3	WHRN				CRAT
		MYOC	WNT3				CREB3L1
		MYOT	YY1AP1				CRYAB
		NR2F2					CWC27
		NR3C1					DDOST
		NR5A1					DDRGK1
		NRL					DEAF1
		OGG1					DES
		PANX1					DLX5
		PAX3					DMXL2
		PAX6					DNA2
		PAX7					DNAJC3
		PLA2G4A					DNM2
		PML					DSE
		PMP22					DSTYK
		PPOX					DZIP1L
		PPP1R3A					EFL1
		PRKCA					ELMOD3
		PRKCG					EML1
		PRNP					EPO
		PROK2					EPS8
		PROKR2					EPS8L2
		PRRX1					ERAL1
		PTH					ERGIC1
		PTPN12					ESRP1
		PTRHD1					EXT2
		RGS9					EXTL3
		RGS9BP					FAN1
		RHAG					FARSB
		RHCE					FGF20
		RNU4ATAC					FOXE3
		RP1L1					GAB1
		RRAS2					GEMIN4
		SHOX					GINS1
		SLC30A2					GLDN
		SLC36A2					GPR88
		SLC37A4					GRIN1
		SLCO1B3					GRXCR2
		SMO					GTPBP2
		SNRPB					GUF1
		SOS1					GZF1
		SRC					HAAO
		TAL1					HARS2
		TAL2					HTRA2
		TBP					IBA57
		TBX21					IFNAR2
		THPO					IFT27
		TPM2					IFT52
		TPRKB					IFT57
		TRMT1					IFT74
		TUBB3					IL17RA
		UTP4					INTU
		ZP1					IRF7
							ISCA1
							JPH1
							KIAA0753
							KIF14
							KRT5
							KY
							KYNU
							LARS
							LAT
							LCK
							LFNG
							LGI4
							LMNB2
							LRP1
							LYRM4
							MAD2L2
							MAGI2
							MAP3K20
							MAPKBP1
							MAT1A
							MCM5
							MET
							MIPEP
							MITF
							MLPH
							MMP14
							MPZ
							MRPL44
							MRPS7
							MSH3
							MSTO1
							MTHFD1
							NADK2
							NAT8L
							NAXE
							NCAPD2
							NCAPD3
							NCAPH
							NDUFA10
							NDUFB8
							NDUFB9
							NEK2
							NKX2-6-2
							NLRP1
							NSMCE2
							NSMCE3
							NUP205
							NUS1
							OPA1
							PAX3
							PCDH12
							PCNA
							PDE6D
							PIBF1
							PIGH
							PIGP
							PKD1L1
							PLAA
							PLD1
							PLPBP
							PNPLA8
							POGLUT1
							POLR1D
							POP1
							PPA2
							PRDM8
							PRDX1
							PREPL
							PRUNE1
							PSMB4
							PSMB9
							PYROXD1
							RBP3
							RDH11
							REEP2
							REEP6
							RELB
							REPS1
							RFWD3
							RIPOR2
							RIPPLY2
							ROR1
							RSPO2
							SALL2
							SARS
							SASS6
							SDHD
							SDR9C7
							SEMA4A
							SERPINB8
							SERPINH1
							SGPL1
							SIGMAR1
							SLC18A2
							SLC18A3
							SLC25A4
							SLC30A9
							SLC35A3
							SLC45A1
							SLC5A7
							SLC6A9
							SLC9A1
							SMARCD2
							SNORD118
							SP7
							SPTBN4
							SQSTM1
							STN1
							SULT2B1
							↑
							TBX6
							TCTEX1D2
							TECRL
							TFAM
							TFG
							TIMM50
							TIMMDC1
							TMEM107
							TMEM260
							TMTC3
							TNFRSF4
							TOR1AIP1
							TPRKB
							TRAPPC12
							TRAPPC6B
							TRAK1
							TRIM36
							TRIT1
							TXN2
							UCHL1
							UFC1
							UFM1
							UQCC2
							UQCC3
							USP18
							VARS
							VAX1
							VPS33A
							VWF
							WARS2
							WASHC5
							WBP2
							WDR19
							WDR45B
							WIPF1
							XRCC1
							XRCC2
							ZBTB42
							ZNF335
							ZNHIT3
