# Supplementary material for: Diagnostic exome-based preconception carrier testing in consanguineous couples: results from the first 100 couples in clinical practice
Source: Genet Med. 2021 Mar 19;23(6):1125–36. doi: 10.1038/s41436-021-01116-x (PMC8187149; doi:10.1038/s41436-021-01116-x)
Supplement: Supplementary file 5 — Supplementary table S3 [file 41436_2021_1116_MOESM5_ESM.xlsx]

## Sheet: Sheet1
SUPPLEMENTARY TABLE S3
Couple number	Disease (most likely associated with identified likely pathogenic/pathogenic variant, based on previous reports of identical or similar variant)	Category	Potential discussion about severity of most likely phenotype for identified variant?	Allelic disorder which is more severe?	Potential discussion about most severe phenotype associated with gene?	Other potential reason apart from severity not to include in preconception carrier screening panel?
1	Multiple epiphyseal dysplasia 4, autosomal recessive (SLC26A2, OMIM #226900)	Skeletal	Yes	Yes multiple; e.g. atelosteogenesis type II (OMIM #256050), lethal	No	No
2	Deafness, autosomal recessive 1A (GJB2, OMIM #220290)	Deafness	Yes	No	Yes	treatability (hearing devices; cochlear implant)
4	Stargardt disease 1 (ABCA4, OMIM #248200)	Ocular	Yes (depending on whether one finds ocular disorders in general discutable, which nowadays seems less the case)	Multiple allelic disorders, a.o. of similar severity; e.g. cone-rod dystrophy 3 (OMIM #604116)/ Retinal dystrophy, early-onset severe (OMIM #248200)	Yes	potential treatability in near future
9	Sulfite oxidase deficiency (SUOX, OMIM #272300)	Metabolic	No	No allelic disorders	No	No
16	Lethal restrictive dermopathy (ZMPSTE24, OMIM #275210)	Cutaneous	No	No	No	No
22	Thyroid dyshormonogenesis 2A (TPO, OMIM #274500)	Endocrine	No	No allelic disorders	No	treatability
22	Early infantile epileptic encephalopathy 48 (AP3B2, OMIM# 617276)	Neurologic	No	No allelic disorders	No	No
31	Beta-ureidopropionase deficiency (UPB1, OMIM #613161)	Metabolic	No	No allelic disorders	No	No
37	Gallbladder disease 1 (ABCB4, OMIM #600803)	Hepatic	Yes	Yes; progressive familial intrahepatic cholestasis 3 (OMIM #602347)	No	No
43	Achondrogenesis type Ia (TRIP11, OMIM #200600)	Skeletal	No	No	No	No
51	Progressive familial intrahepatic cholestasis-3 (ABCB4, OMIM #602347)	Hepatic	No	No	No	No
53	Short-rib thoracic dysplasia 3 with or without polydactyly (DYNC2H1, OMIM #603297)	Skeletal	No	No allelic disorders	No	No
56	D-2-hydroxyglutaric aciduria (D2HGDH, OMIM #600721)+B17:B19	Metabolic	No	No allelic disorders	No	No
63	Autosomal recessive polycystic kidney disease (PKHD1, OMIM #263200)	Renal	No	No allelic disorders	No	No
66	Familial Mediterranean fever, AR (MEFV, OMIM 249100)	Autoinflammatory	Yes	No	Yes	treatability
71	Ichthyosis vulgaris (FLG, OMIM #146700)	Cutaneous	Yes	No	Yes	treatability
72	Cardiac valvular defect, developmental (PLD1, OMIM #212093)	Cardiac	No (variable but mostly severe cases reported, sometimes treatable with surgery.)	No allelic disorders	No	Rarity of reports? Fact that prenatal US would still be leading in management/outcome?
75	Hyper-IgD syndrome (MVK, OMIM #610377)	Autoinflammatory/Metabolic	Yes	Yes; mevalonic aciduria (OMIM #610377)	No	No (only for HIDS yes: treatability)
76	Ciliary dyskinesia, primary, 13 (DNAAF1, OMIM #613193)	Respiratory	No	No allelic disorders	No	No
77	Microcephaly, postnatal progressive, with seizures and brain atrophy (MED17, OMIM #613668)	Neurologic	No	No allelic disorders	No	No
80	Albinism, oculocutaneous, type II (OCA2, OMIM #203200)	Ocular (a.o.)	No	No	No	No
82	Spinal muscular atrophy with respiratory distress 1 (IGHMBP2, OMIM #604320)	Neurologic	No	No	No	No
85	Nemaline myopathy 2, autosomal recessive (NEB, OMIM #256030)	Neurologic	No	No allelic disorders	No	No
86	Carnitine-acylcarnitine translocase deficiency (SLC25A20, OMIM #212138)	Metabolic	No	No allelic disorders	No	treatability?
86	Dihydropyrimidinuria (DPYS, OMIM #222748)	Metabolic	No	No allelic disorders	No	Rarity of reports? Relatively high proportion of asymptomatic individuals?
88	Xeroderma pigmentosum, group D (ERCC2, OMIM #278730)	Neurodegenerative	No	Yes; Trichothiodystrophy 1, photosensitive (OMIM #601675)	No	No
90	Krabbe disease (GALC, OMIM #245200)	Metabolic	No	No allelic disorders	No	No
94	Deafness, autosomal recessive 3 (MYO15A, OMIM #600316)	Deafness	Yes	No allelic disorders	Yes	treatability (hearing devices; cochlear implant)
96	Deafness, autosomal recessive 18B (OTOG, OMIM #614945)	Deafness	Yes	No allelic disorders	Yes	treatability (hearing devices; cochlear implant)
100	Hydrocephalus, congenital, 1 (CCDC88C, OMIM #236600)	Deafness	No	No allelic disorders	No	No
