# Supplementary material for: Diagnostic exome-based preconception carrier testing in consanguineous couples: results from the first 100 couples in clinical practice
Source: Genet Med. 2021 Mar 19;23(6):1125–36. doi: 10.1038/s41436-021-01116-x (PMC8187149; doi:10.1038/s41436-021-01116-x)
Supplement: Supplementary file 6 — Supplementary table S4 [file 41436_2021_1116_MOESM6_ESM.xlsx]

## Sheet: Sheet1
SUPPLEMENTARY TABLE S4
Couple number	Known carrier status in couple	Reason why not detected with PCT
7	Both partners carrier of AR mental retardation 58, due to ELP2 variant c.1580G>A, p.(Arg527Gln); affected homozygous daughter	This variant did not have a (likely) pathogenic HGMD or other registration at the time of analysis and was therefore not noted in the analysis.a
22	Both partners carrier of Sandhoff disease, due to HEXB variant c.1613+15_1613+18dup; affected homozygous son (deceased)	Because the variant is located deeply intronic (+15-18 outside the exon), it was filtered out in the analysis.
23	Spinal muscular atrophy type 1: affected daughter with homozygous exon 7 deletion of the SMN1 gene. One of the partners could not be established as carrier by MLPA. This is possibly due to the presence of two SMN1 copies on one allele (present in 5-8% of the population), and a deletion on the other, resulting in a false-negative carrier screening resultb.	One of the partners presumed to be a 'silent carrier', which cannot be detected by MLPA or sequencing.
34	Both partners carrier of alpha thalassemia based on a common 3.7-kb deletion of two α-globin genes in cis (--/αα)	Given the nature of this aberration, exome sequencing is unable to detect it. In fact, because ~90% of disease-causing abnormalities in the HBA1 and HBA2 genes are deletions that cannot be detected by exome sequencingc, these genes are not included in the current PCT panel.
62	Both partners carrier of MKL1 variant c.1357dup, p.(Val453Glyfs*16); two affected homozygous children	The MKL1 gene did not have a phenotype registration in OMIM at the time of analysis (only registered in OMIM on 15 April 2020, immunodeficiency 66, #618847) and therefore the gene was not included in the PCT gene panel.
63	Both partners carrier of 17q11.2(19,447,016-19,655,447) deletion including the ALDH3A2 gene; homozygous affected son with Sjogren Larsson syndrome	The current PCT design does not include CNV analysis, therefore the deletion was not detected.
82	Both partners carrier of MYL2 variant c.403-1G>A, p.?; affected homozygous daughter (deceased)	The MYL2 gene is in OMIM only registered in association with autosomal dominant disease (hypertrophic cardiomyopathy 10, OMIM #608758), not with AR disease. Therefore the gene was not included in the PCT gene panel.
	a Strauss A. et al. Genomic diagnostics within a medically underserved population: efficacy and implications. Genet Med 2018;20(1):31-41
	b Prior TW, Leach ME, Finanger E. Spinal Muscular Atrophy. In: GeneReviews® [Internet]. Seattle (WA): University of Washington, Seattle; 1993–2020. 2000 Feb 24 [updated 2019 Nov 14].
	c Origa R, Moi P. Alpha-Thalassemia. In: GeneReviews® [Internet]. Seattle (WA): University of Washington, Seattle; 1993–2020. 2005 Nov 1 [updated 2016 Dec 29].
